# Supplementary material for: Trait-Environment Relationships Reveal the Success of Alien Plants Invasiveness in an Urbanized Landscape
Source: Plants (Basel). 2021 Jul 26;10(8):1519. doi: 10.3390/plants10081519 (PMC8399185; doi:10.3390/plants10081519)
Supplement: Supplementary file 1 [file plants-10-01519-s001.zip]

Archive with 1 entries (1 files):
- plants-1292058-supplementary.pdf
